# Supplementary material for: Sex-Inclined Piwi-Interacting RNAs in Serum Exosomes for Sex Determination in the Greater Amberjack (Seriola dumerili)
Source: Int J Mol Sci. 2023 Feb 8;24(4):3438. doi: 10.3390/ijms24043438 (PMC9962539; doi:10.3390/ijms24043438)
Supplement: Supplementary file 1 [file ijms-24-03438-s001.zip]

Archive with 1 entries (1 files):
- ijms-2137357-supplementary.pdf
